# Supplementary material for: Genetic Alterations in Mitochondrial DNA Are Complementary to Nuclear DNA Mutations in Pheochromocytomas
Source: Cancers (Basel). 2022 Jan 6;14(2):269. doi: 10.3390/cancers14020269 (PMC8773562; doi:10.3390/cancers14020269)
Supplement: Supplementary file 1 [file cancers-14-00269-s001.zip]

Archive with 1 entries (1 files):
- cancers-1477543-supplementary.pdf
